# Supplementary material for: Polydextrose-driven gut microbiota modulation from synbiotic yogurt intake simulated in the in vitro dynamic multivessel colonic xGIbiomics system
Source: Front Nutr. 2025 Sep 4;12:1654738. doi: 10.3389/fnut.2025.1654738 (PMC12443871; doi:10.3389/fnut.2025.1654738)
Supplement: Supplementary file 1 [file Table_1.xlsx]

## Sheet: Table S1
Table S1: List of all reagents and chemicals used in the fecal inoculum preparation.
Reagents	Product Number	Brand	CAS Number
NaCl	01C1060.01.AG	SYNTH	7647-14-5
KCl	1000.03	CARBON	7447-40-7
Na2HPO4	F2251.01.AH	SYNTH	7558-79-4
KH2PO4	1374	NEON	7778-77-0
Glycerol	01456-DSYS	NEON	56-81-5

## Sheet: Table S2
Table S2: List of all reagents and chemicals used in the sterile nutritional medium preparation.
Reagents	Product Number	Brand	CAS Number
Arabinogalactan	10830	SIGMA-ALDRICH	9036-66-2
Pectin	P9135	SIGMA-ALDRICH	9000-69-5
Xylan	38500	SERVA	9014-63-5
Starch	1.01252	SIGMA-ALDRICH	9005-84-9
Glucose	G1008.01.AH	SYNTH	50-99-7
Yeast Extract	1.03753.0500	MERCK	8013-01-2
Peptone	K25-1616	KASVI	91079-46-8
Mucin	M2378	SIGMA-ALDRICH	84082-64-4
L-Cysteine-HCl	C7352	SIGMA-ALDRICH	52-90-4
HCl	P.10.0021.045.00	DINÂMICA	7647-01-0
NaOH	3566	NEON	1310-73-2

## Sheet: Table S3
Table S3: List of all reagents and chemicals used in the pancreatic juice preparation.
Reagents	Product Number	Brand	CAS Number
NaHCO3	P.10.0159.003.00.30	DINÂMICA	144-55-8
Oxgall	70168	MERCK	8008-63-7
Pancreatina	P7545	SIGMA-ALDRICH	8049-47-6
HCl	P.10.0021.045.00	DINÂMICA	7647-01-0
NaOH	3566	NEON	1310-73-2

## Sheet: Table S4
Table S4: List of all reagents and chemicals used in the simulated salivary solution preparation.
Reagents	Product Number	Brand	CAS Number
Pepsin	P7000	SIGMA-ALDRICH	9001-75-6
KCl	1000.03	CARBON	7447-40-7
KH2PO4	1374	NEON	7778-77-0
NaHCO3	P.10.0159.003.00.30	DINÂMICA	144-55-8
MgCl2(H2O)6	M2670	SIGMA-ALDRICH	7791-18-6
(NH4)2CO3	CA08105RA	ÊXODO	8000-73-5
HCl	P.10.0021.045.00	DINÂMICA	7647-01-0
NaOH	3566	NEON	1310-73-2

## Sheet: Table S5
Table S5: Analytical standards used for the short-chain fatty acids quantification.
Reagents	Product Number	Brand	CAS Number
Butyric acid	19215	SIGMA-ALDRICH	107-92-6
Propionic acid	94425	SIGMA-ALDRICH	79-09-4
Acetic acid	71251	SIGMA-ALDRICH	64-19-7
Latic acid	L1750	SIGMA-ALDRICH	79-33-4

## Sheet: Table S6
Table S6: List of all reagents used for the ammonium ions quantification.
Reagents	Product Number	Brand	CAS Number
Ammonium Standard	HL4001-01	HANNA	-
ISA	HI4001-00	HANNA	-

## Sheet: Table S7
Table S7: PCR efficiency and linearity values for the five target genes used in microbial quantification by real-time quantitative PCR (qPCR).
Bacterial Group	PCR efficiency	Linearity (R2)
Bacteroides spp.	80.66%	0.9971
Bifidobacterium spp.	90.86%	0.9999
Clostridium spp.	98.97%	0.9992
Lactobacillus spp.	89.21%	0.9987
Total bacteria	91.29%	0.9996
